# Supplementary material for: Isotonic and minimally invasive optical clearing media for live cell imaging ex vivo and in vivo
Source: Nat Methods. 2026 Mar 12;23(4):839–53. doi: 10.1038/s41592-026-03023-y (PMC13076227; doi:10.1038/s41592-026-03023-y)
Supplement: Supplementary file 20 — Preparation of SeeDB-Live and other clearing media. [file 41592_2026_3023_MOESM20_ESM.xlsx]

## Sheet: Sheet1
Reagent	Conc. (w/v %)	Refractive index	Original medium	Fraction of the original medium (%)	Osmolality (mOsm/kg)	pH adjustment	Additional CaCl2 from the original medium (mM)	Additional MgCl2 from the original medium (mM)	O2 saturation	Figure#
BSA#1	15	1.363	DMEM (10%FBS, 1% P.S.)	85	320	Yes	0	0	No	1f-h, Ex1g,h, 3i
BSA#1	16	1.366	DMEM (10%FBS, 1% P.S.)	83.2	320	Yes	2.07	0.93	No	1i-k, Ex3a-c, Ex4a-d
BSA#1	17	1.366	IntestiCult Medium	72.2	270	Yes	2	1	No	1l-n, Ex4e,f
BSA#1	17	1.366	G-MEM (10% KSR, 1% FBS, 1% NEAA, 1 mM pyruvate, 0.1 mM 2-ME )	72	270	Yes	2.07	0.93	No	Ex4g-j
BSA#1	15	1.363	DMEM/F-12 with Glutamax supplemented (1 % N2 supplement, 1% P.S.)	76.2	310	Yes	2.6	0.74	No	1o,p
BSA#1	16	1.363	ACSF	80	325	Yes	3.3	1.65	Yes	2,3,6a-f, Ex2a,b, Ex5a-e, Ex6, Ex9a-c
BSA#1	16	1.363	ACSF	NA	310	Yes	NA	NA	Yes	Ex2c-e	*See Table S2
BSA#1	16	1.363	ACSF-HEPES	80	310	Yes	3.3	1.65	No	4,5,6g-p, Ex7,Ex8,Ex9d-i, Ex10
BSA#1	15	1.363	Neurobasal medium (2% B27, 1% GlutaMax, 1% P.S.)	80	230	Yes	2.06	0.94	No	Ex3d-g
BSA#2	15	1.363	DMEM (10%FBS, 1% P.S.)	90	320	Yes	0	0	No	1h, Ex1g
BSA#3	15	1.363	DMEM (10%FBS, 1% P.S.)	90	320	Yes	0	0	No	Ex1g
BSA#4	15	1.363	DMEM (10%FBS, 1% P.S.)	85	320	Yes	0	0	No	Ex1g
BSA#5	15	1.363	DMEM (10%FBS, 1% P.S.)	85	320	Yes	0	0	No	Ex1g
BSA#6	15	1.363	DMEM (10%FBS, 1% P.S.)	85	320	Yes	0	0	No	Ex1g
BSA#7	15	1.363	DMEM (10%FBS, 1% P.S.)	85	320	No	0	0	No	Ex1g
Glycerol	5	1.348	DMEM (10%FBS, 1% P.S.)	96	NA	No	0	0	No	1c, Ex1b
Glycerol	5	1.348	ACSF	96	NA	Yes	0	0	Yes	Ex5f,g
Glycerol	23	1.365	DMEM (10%FBS, 1% P.S.)	82	NA	No	0	0	No	1c, Ex1b
Glycerol	23	1.365	ACSF	82	NA	No	0	0	Yes	Ex6o-q
DMSO	17	1.365	DMEM (10%FBS, 1% P.S.)	84	NA	No	0	0	No	1c, Ex1b
Propylene glycol	30	1.365	DMEM (10%FBS, 1% P.S.)	71	NA	No	0	0	No	1c, Ex1b
Optiprep (Iodixanol)	19	1.363	DMEM (10%FBS, 1% P.S.)	69	310	No	0	0	No	1g,h, Ex1c, i
Optiprep (Iodixanol)	18	1.363	ACSF	69	300	Yes	0	0	Yes	Ex6m,n
Visipaque (Iodixanol)	20	1.365	DMEM (10%FBS, 1% P.S.)	70	315	No	0	0	No	1c, Ex1b
PEG	20	1.365	DMEM (10%FBS, 1% P.S.)	75	668	No	0	0	No	1c, Ex1b,c
Ficoll70	19	1.363	DMEM (10%FBS, 1% P.S.)	72	310	No	0	0	No	1g,h, Ex1i
Ficoll70	20	1.365	DMEM (10%FBS, 1% P.S.)	75	351	No	0	0	No	1c, Ex1b,c
Ficoll400	22	1.365	DMEM (10%FBS, 1% P.S.)	75	363	No	0	0	No	1c, Ex1b,c
HBCD	21	1.363	DMEM (10%FBS, 1% P.S.)	71	320	No	0	0	No	1h
HBCD	24	1.365	DMEM (10%FBS, 1% P.S.)	75	317	No	0	0	No	1c, Ex1b,c
PVP	18	1.365	DMEM (10%FBS, 1% P.S.)	75	588	Yes	0	0	No	1c, Ex1b,c
