# Supplementary material for: Isotonic and minimally invasive optical clearing media for live cell imaging ex vivo and in vivo
Source: Nat Methods. 2026 Mar 12;23(4):839–53. doi: 10.1038/s41592-026-03023-y (PMC13076227; doi:10.1038/s41592-026-03023-y)
Supplement: Supplementary file 21 — Composition of SeeDB-Live/ACSF and SeeDB-Live/ACSF-HEPES. [file 41592_2026_3023_MOESM21_ESM.xlsx]

## Sheet: Sheet1
SeeDB-Live/ACSF
	Stock (M)	Final Conc. (mM)	Amount/ 50 mL				ACSF	SeeDB-Live/ ACSF
BSA	-	2.37	7.8	g		Na+	151.25	151	mM	*
NaCl	5	90.4	0.904	mL		Cl-	134	111.3	mM	*
KCl	1	2.9	0.145	mL		K+	3	2.99775	mM	*
NaH2PO4	1	1	0.05	mL		H2PO4-	1.25	0.97	mM
CaCl2	1	4.92	0.246	mL		Ca2+	2	6.1	mM	*
MgCl2	1	2.9	0.145	mL		Mg2+	1	2.9	mM	*
Glucose	1	15	0.75	mL		HCO3-	25	20.1	mM
NaHCO3	-	19.5	0.0846	g		Glucose	25	15	mM
NaOH	2	7.784	0.1946	mL		Osmolality	310	310	mOsm/kg
						pH	7.4	7.4
						Refractive index	1.338	1.363
						*Residual ions in the BSA product are included
SeeDB-Live/ACSF-HEPES					.
	Stock (M)	Final Conc. (mM)	Amount/ 50 mL				ACSF- HEPES	SeeDB-Live/ ACSF-HEPES
BSA	-	2.37	7.8	g		Na⁺	149.4	157.443	mM	*
NaCl	5	113.1	1.131	mL		Cl⁻	156	131.88	mM	*
KCl	1	3.9	0.195	mL		K⁺	5	3.99775	mM	*
CaCl2	1	4.96	0.248	mL		Ca²⁺	2	6.12111	mM	*
MgCl2	1	2.48	0.124	mL		Mg²⁺	1	2.49797	mM	*
HEPES	-	7.79689	0.0929	g		HEPES	10	7.79689	mM
NaOH*	2	12.64	0.316	mL		*Residual ions in the BSA product are included
*Approximate amount to be added until pH reaches 7.3
