# Supplementary material for: Isotonic and minimally invasive optical clearing media for live cell imaging ex vivo and in vivo
Source: Nat Methods. 2026 Mar 12;23(4):839–53. doi: 10.1038/s41592-026-03023-y (PMC13076227; doi:10.1038/s41592-026-03023-y)
Supplement: Supplementary file 22 — Numerical data. Source data for all the graphs in main and Extended Data figures. [file 41592_2026_3023_MOESM22_ESM.xlsx]

## Sheet: 1b
Label	RI	Repeat	OD600
Glycerol (Fixed cells)	1.34	1	7.2
Glycerol (Fixed cells)	1.34	2	5.8
Glycerol (Fixed cells)	1.34	3	5.1
Glycerol (Fixed cells)	1.35	1	7.3
Glycerol (Fixed cells)	1.35	2	8.6
Glycerol (Fixed cells)	1.35	3	11.5
Glycerol (Fixed cells)	1.36	1	8.6
Glycerol (Fixed cells)	1.36	2	11.3
Glycerol (Fixed cells)	1.36	3	11.7
Glycerol (Fixed cells)	1.37	1	11.9
Glycerol (Fixed cells)	1.37	2	13.1
Glycerol (Fixed cells)	1.37	3	16.7
Glycerol (Fixed cells)	1.38	1	11.8
Glycerol (Fixed cells)	1.38	2	14.4
Glycerol (Fixed cells)	1.38	3	19.3
Glycerol (Fixed cells)	1.39	1	12.8
Glycerol (Fixed cells)	1.39	2	15.8
Glycerol (Fixed cells)	1.39	3	16.2
Glycerol (Fixed cells)	1.4	1	15.2
Glycerol (Fixed cells)	1.4	2	19.7
Glycerol (Fixed cells)	1.4	3	23
Glycerol (Fixed cells)	1.41	1	17.3
Glycerol (Fixed cells)	1.41	2	24
Glycerol (Fixed cells)	1.41	3	22.8
Glycerol (Fixed cells)	1.42	1	21.4
Glycerol (Fixed cells)	1.42	2	25.4
Glycerol (Fixed cells)	1.42	3	24.4
Glycerol (Fixed cells)	1.43	1	22.9
Glycerol (Fixed cells)	1.43	2	28.2
Glycerol (Fixed cells)	1.43	3	28.1
Glycerol (Live cells)	1.34	1	1.8
Glycerol (Live cells)	1.34	2	1.8
Glycerol (Live cells)	1.34	3	1.7
Glycerol (Live cells)	1.35	1	2.1
Glycerol (Live cells)	1.35	2	2.5
Glycerol (Live cells)	1.35	3	2.3
Glycerol (Live cells)	1.36	1	2.9
Glycerol (Live cells)	1.36	2	2.8
Glycerol (Live cells)	1.36	3	2.7
Glycerol (Live cells)	1.37	1	3.8
Glycerol (Live cells)	1.37	2	3.5
Glycerol (Live cells)	1.37	3	3.1
Glycerol (Live cells)	1.38	1	3.7
Glycerol (Live cells)	1.38	2	3.9
Glycerol (Live cells)	1.38	3	3.3
Glycerol (Live cells)	1.39	1	4.5
Glycerol (Live cells)	1.39	2	4.4
Glycerol (Live cells)	1.39	3	4.7
Glycerol (Live cells)	1.4	1	4.6
Glycerol (Live cells)	1.4	2	5.6
Glycerol (Live cells)	1.4	3	5.2
Glycerol (Live cells)	1.41	1	5.6
Glycerol (Live cells)	1.41	2	6.1
Glycerol (Live cells)	1.41	3	5.5
Glycerol (Live cells)	1.42	1	6.1
Glycerol (Live cells)	1.42	2	7.4
Glycerol (Live cells)	1.42	3	6.7
Glycerol (Live cells)	1.43	1	4.5
Glycerol (Live cells)	1.43	2	6.2
Glycerol (Live cells)	1.43	3	7.5
Iodixanol (Fixed cells)	1.34	1	7.2
Iodixanol (Fixed cells)	1.34	2	5.8
Iodixanol (Fixed cells)	1.34	3	5.1
Iodixanol (Fixed cells)	1.35	1	8.5
Iodixanol (Fixed cells)	1.35	2	10.1
Iodixanol (Fixed cells)	1.35	3	9.5
Iodixanol (Fixed cells)	1.36	1	10.8
Iodixanol (Fixed cells)	1.36	2	13.1
Iodixanol (Fixed cells)	1.36	3	9.8
Iodixanol (Fixed cells)	1.37	1	16
Iodixanol (Fixed cells)	1.37	2	14
Iodixanol (Fixed cells)	1.37	3	16.2
Iodixanol (Fixed cells)	1.38	1	27.7
Iodixanol (Fixed cells)	1.38	2	27.8
Iodixanol (Fixed cells)	1.38	3	25.1
Iodixanol (Fixed cells)	1.39	1	39.9
Iodixanol (Fixed cells)	1.39	2	34.7
Iodixanol (Fixed cells)	1.39	3	39.8
Iodixanol (Fixed cells)	1.4	1	62.7
Iodixanol (Fixed cells)	1.4	2	58.8
Iodixanol (Fixed cells)	1.4	3	64
Iodixanol (Fixed cells)	1.41	1	86.8
Iodixanol (Fixed cells)	1.41	2	83.8
Iodixanol (Fixed cells)	1.41	3	82.1
Iodixanol (Fixed cells)	1.42	1	97.9
Iodixanol (Fixed cells)	1.42	2	94.1
Iodixanol (Fixed cells)	1.42	3	94.7
Iodixanol (Fixed cells)	1.43	1	79.4
Iodixanol (Fixed cells)	1.43	2	75.7
Iodixanol (Fixed cells)	1.43	3	74.7
Iodixanol (Live cells)	1.34	1	1.8
Iodixanol (Live cells)	1.34	2	1.8
Iodixanol (Live cells)	1.34	3	1.7
Iodixanol (Live cells)	1.35	1	6.3
Iodixanol (Live cells)	1.35	2	6.6
Iodixanol (Live cells)	1.35	3	5.9
Iodixanol (Live cells)	1.36	1	24.2
Iodixanol (Live cells)	1.36	2	24.4
Iodixanol (Live cells)	1.36	3	21.7
Iodixanol (Live cells)	1.37	1	56
Iodixanol (Live cells)	1.37	2	55.3
Iodixanol (Live cells)	1.37	3	57.1
Iodixanol (Live cells)	1.38	1	13.3
Iodixanol (Live cells)	1.38	2	14.6
Iodixanol (Live cells)	1.38	3	15.6
Iodixanol (Live cells)	1.39	1	3.9
Iodixanol (Live cells)	1.39	2	3.8
Iodixanol (Live cells)	1.39	3	4.8
Iodixanol (Live cells)	1.4	1	2.3
Iodixanol (Live cells)	1.4	2	1.7
Iodixanol (Live cells)	1.4	3	1.6
Iodixanol (Live cells)	1.41	1	0.7
Iodixanol (Live cells)	1.41	2	0.8
Iodixanol (Live cells)	1.41	3	1.1
Iodixanol (Live cells)	1.42	1	0.3
Iodixanol (Live cells)	1.42	2	0.3
Iodixanol (Live cells)	1.42	3	0.6
Iodixanol (Live cells)	1.43	1	0.1
Iodixanol (Live cells)	1.43	2	0.4
Iodixanol (Live cells)	1.43	3	0.2

## Sheet: 1c
Label	Repeat	Max_dF_F0_Percent
Control	1	457.684
Control	2	503.879
Control	3	377.283
Control	4	553.519
Control	5	581.185
Control	6	281.791
Control	7	322.399
Control	8	526.429
Control	9	327.705
5% Glycerol	1	193.84
5% Glycerol	2	55.084
5% Glycerol	3	294.162
5% Glycerol	4	64.5855
5% Glycerol	5	76.5052
5% Glycerol	6	65.5902
5% Glycerol	7	38.0134
5% Glycerol	8	2.02823
5% Glycerol	9	155.71
23% Glycerol	1	0.513136
24% Glycerol	2	0.559117
25% Glycerol	3	1.13117
26% Glycerol	4	1.05676
27% Glycerol	5	3.09383
28% Glycerol	6	1.92196
29% Glycerol	7	0.420196
30% Glycerol	8	1.08548
31% Glycerol	9	0.482372
DMSO	1	11.803
DMSO	2	4.80706
DMSO	3	3.08263
DMSO	4	1.3769
DMSO	5	0.622007
DMSO	6	27.6602
DMSO	7	0.29359
DMSO	8	17.1965
DMSO	9	0.795061
PG	1	5.80361
PG	2	1.90537
PG	3	1.94065
PG	4	6.99972
PG	5	0.43253
PG	6	18.9129
PG	7	3.02358
PG	8	2.54058
PG	9	2.14867
Iodixanol	1	178.645
Iodixanol	2	381.57
Iodixanol	3	764.105
Iodixanol	4	286.689
Iodixanol	5	791.195
Iodixanol	6	485.39
Iodixanol	7	801.957
Iodixanol	8	640.366
Iodixanol	9	395.69
PEG	1	0.409454
PEG	2	0.609415
PEG	3	0.677256
PEG	4	14.4242
PEG	5	10.8339
PEG	6	14.7588
PEG	7	1.66041
PEG	8	0.869572
PEG	9	0.510258
Ficoll70	1	347.299
Ficoll70	2	86.4027
Ficoll70	3	528.134
Ficoll70	4	612.7
Ficoll70	5	620.951
Ficoll70	6	567.412
Ficoll70	7	331.812
Ficoll70	8	242.767
Ficoll70	9	177.104
Ficoll400	1	1.06185
Ficoll401	2	0.832239
Ficoll402	3	0.678207
Ficoll403	4	259.36
Ficoll404	5	198.823
Ficoll405	6	186.753
Ficoll406	7	448.388
Ficoll407	8	490.81
Ficoll408	9	6.40113
HBCD	1	315.513
HBCD	2	0.960512
HBCD	3	78.5736
HBCD	4	382.957
HBCD	5	349.333
HBCD	6	476.526
HBCD	7	5.71125
HBCD	8	234.624
HBCD	9	132.215
PVP	1	15.7585
PVP	2	26.3471
PVP	3	65.8188
PVP	4	1.85879
PVP	5	21.9209
PVP	6	29.9159
PVP	7	144.067
PVP	8	1.06242
PVP	9	35.4765

## Sheet: 1d
Label	Repeat	Osmolality_mOsm_per_kg
Iodixanol	1	85
Iodixanol	2	85
Iodixanol	3	114
Iohexol	1	226
Iohexol	2	255
Iohexol	3	237
Iotrolan	1	106
Iotrolan	2	104
Iotrolan	3	98
Iomeprol	1	224
Iomeprol	2	219
Iomeprol	3	220
Ioversol	1	228
Ioversol	2	233
Ioversol	3	232
Iopamidol	1	252
Iopamidol	2	254
Iopamidol	3	269
Ioxilan	1	248
Ioxilan	2	235
Ioxilan	3	234
Iopromide	1	235
Iopromide	2	243
Iopromide	3	249
Ioxaglic acid	1	234
Ioxaglic acid	2	221
Ioxaglic acid	3	229
PEG8K	1	386
PEG8K	2	376
PEG8K	3	382
HBCD	1	29
HBCD	2	31
HBCD	3	33
Ficoll400	1	69
Ficoll400	2	68
Ficoll400	3	71
Ficoll70	1	56
Ficoll70	2	57
Ficoll70	3	57
PVP	1	315
PVP	2	314
PVP	3	315
Isomaltodextrin	1	219
Isomaltodextrin	2	221
Isomaltodextrin	3	222
RM1	1	324
RM1	2	328
RM1	3	335
RM2	1	201
RM2	2	200
RM2	3	195
PHGG	1	409
PHGG	2	408
PHGG	3	425
Stevia	1	200
Stevia	2	197
Stevia	3	199
RM+Stevia	1	346
RM+Stevia	2	330
RM+Stevia	3	340
Polydextrose	1	564
Polydextrose	2	581
Polydextrose	3	583
RRM	1	198
RRM	2	202
RRM	3	202
Inulin	1	297
Inulin	2	252
Inulin	3	313
Agave Inulin	1	426
Agave Inulin	2	409
Agave Inulin	3	340
BSA#1	1	41
BSA#1	2	35
BSA#1	3	34
BSA#2	1	3
BSA#2	2	3
BSA#2	3	2
Sucrose	1	965
Sucrose	2	1046
Sucrose	3	1037
Mβ-CD	1	390
Mβ-CD	2	392
Mβ-CD	3	403
PEG10K	1	392
PEG10K	2	387
PEG10K	3	393
Dextran	1	66
Dextran	2	65
Dextran	3	71
Tartrazine	1	524
Tartrazine	2	529
Tartrazine	3	530
Ampyrone	1	430
Ampyrone	2	429
Ampyrone	3	432

## Sheet: 1e
Label	Osmolality	RI	Repeat	Transmittance_percent
Iodixanol	300	1.36	1	35
Iodixanol	300	1.36	2	34.3
Iodixanol	300	1.36	3	31.5
Iodixanol	300	1.363	1	55.4
Iodixanol	300	1.363	2	46.4
Iodixanol	300	1.363	3	49.5
Iodixanol	300	1.366	1	66.9
Iodixanol	300	1.366	2	62.9
Iodixanol	300	1.366	3	63
Iodixanol	300	1.369	1	65.4
Iodixanol	300	1.369	2	65.4
Iodixanol	300	1.369	3	64.7
Iodixanol	300	1.372	1	61.1
Iodixanol	300	1.372	2	58.4
Iodixanol	300	1.372	3	58.4
Iodixanol	300	1.375	1	52.5
Iodixanol	300	1.375	2	51.6
Iodixanol	300	1.375	3	50.8
Iodixanol	315	1.36	1	30.8
Iodixanol	315	1.36	2	28.2
Iodixanol	315	1.36	3	28.1
Iodixanol	315	1.363	1	46.1
Iodixanol	315	1.363	2	43.8
Iodixanol	315	1.363	3	41.4
Iodixanol	315	1.366	1	63.6
Iodixanol	315	1.366	2	61.4
Iodixanol	315	1.366	3	60.1
Iodixanol	315	1.369	1	67.1
Iodixanol	315	1.369	2	67.1
Iodixanol	315	1.369	3	65.3
Iodixanol	315	1.372	1	65.2
Iodixanol	315	1.372	2	66.5
Iodixanol	315	1.372	3	66.1
Iodixanol	315	1.375	1	45.7
Iodixanol	315	1.375	2	44.7
Iodixanol	315	1.375	3	47.8
Iodixanol	330	1.36	1	25.9
Iodixanol	330	1.36	2	24.7
Iodixanol	330	1.36	3	24.9
Iodixanol	330	1.363	1	40.2
Iodixanol	330	1.363	2	36.9
Iodixanol	330	1.363	3	35.6
Iodixanol	330	1.366	1	56.9
Iodixanol	330	1.366	2	56.2
Iodixanol	330	1.366	3	54.7
Iodixanol	330	1.369	1	67.1
Iodixanol	330	1.369	2	68.9
Iodixanol	330	1.369	3	65.6
Iodixanol	330	1.372	1	64.6
Iodixanol	330	1.372	2	65.5
Iodixanol	330	1.372	3	64.4
Iodixanol	330	1.375	1	50.3
Iodixanol	330	1.375	2	51.6
Iodixanol	330	1.375	3	48.2
BSA#1	300	1.36	1	26.8
BSA#1	300	1.36	2	38.8
BSA#1	300	1.36	3	38.9
BSA#1	300	1.363	1	43.6
BSA#1	300	1.363	2	55.8
BSA#1	300	1.363	3	52.6
BSA#1	300	1.366	1	52.1
BSA#1	300	1.366	2	60.5
BSA#1	300	1.366	3	57.6
BSA#1	300	1.369	1	51.8
BSA#1	300	1.369	2	51
BSA#1	300	1.369	3	53.4
BSA#1	300	1.372	1	40.5
BSA#1	300	1.372	2	39.8
BSA#1	300	1.372	3	41.2
BSA#1	300	1.375	1	30.1
BSA#1	300	1.375	2	34.3
BSA#1	300	1.375	3	27.7
BSA#1	315	1.36	1	30.3
BSA#1	315	1.36	2	29.3
BSA#1	315	1.36	3	28.4
BSA#1	315	1.363	1	51.9
BSA#1	315	1.363	2	61.2
BSA#1	315	1.363	3	53.6
BSA#1	315	1.366	1	53.7
BSA#1	315	1.366	2	59
BSA#1	315	1.366	3	55
BSA#1	315	1.369	1	52.3
BSA#1	315	1.369	2	53.2
BSA#1	315	1.369	3	57
BSA#1	315	1.372	1	49
BSA#1	315	1.372	2	43.4
BSA#1	315	1.372	3	47.4
BSA#1	315	1.375	1	35.3
BSA#1	315	1.375	2	31.1
BSA#1	315	1.375	3	22.4
BSA#1	330	1.36	1	33.3
BSA#1	330	1.36	2	25.4
BSA#1	330	1.36	3	21.4
BSA#1	330	1.363	1	49.8
BSA#1	330	1.363	2	45.8
BSA#1	330	1.363	3	50.9
BSA#1	330	1.366	1	50
BSA#1	330	1.366	2	55.9
BSA#1	330	1.366	3	53.6
BSA#1	330	1.369	1	66.4
BSA#1	330	1.369	2	56.1
BSA#1	330	1.369	3	55.2
BSA#1	330	1.372	1	52.8
BSA#1	330	1.372	2	50.5
BSA#1	330	1.372	3	50.1
BSA#1	330	1.375	1	47.2
BSA#1	330	1.375	2	40.6
BSA#1	330	1.375	3	41.9

## Sheet: 1g
Label	Day	Repeat	Normalized_Cell_Number
Control	0	1	1
Control	1	1	1.96317
Control	2	1	3.6119
Control	3	1	5.78848
Control	0	2	1
Control	1	2	1.91054
Control	2	2	3.52425
Control	3	2	5.72826
Control	0	3	1
Control	1	3	1.9612
Control	2	3	3.53548
Control	3	3	5.96563
Iodixanol	0	1	1
Iodixanol	1	1	1.56522
Iodixanol	2	1	2.25555
Iodixanol	3	1	2.71251
Iodixanol	0	2	1
Iodixanol	1	2	1.62891
Iodixanol	2	2	2.26953
Iodixanol	3	2	2.63965
Iodixanol	0	3	1
Iodixanol	1	3	1.56917
Iodixanol	2	3	2.19565
Iodixanol	3	3	2.64427
Ficoll70	0	1	1
Ficoll70	1	1	1.65679
Ficoll70	2	1	2.38145
Ficoll70	3	1	2.93403
Ficoll70	0	2	1
Ficoll70	1	2	1.74101
Ficoll70	2	2	2.4946
Ficoll70	3	2	3.3804
Ficoll70	0	3	1
Ficoll70	1	3	1.5998
Ficoll70	2	3	2.30089
Ficoll70	3	3	3.22443
BSA#1	0	1	1
BSA#1	1	1	2.02099
BSA#1	2	1	3.66632
BSA#1	3	1	5.88038
BSA#1	0	2	1
BSA#1	1	2	2.1409
BSA#1	2	2	3.95689
BSA#1	3	2	5.98423
BSA#1	0	3	1
BSA#1	1	3	2.06904
BSA#1	2	3	3.26046
BSA#1	3	3	5.8295

## Sheet: 1h
Label	Day	Repeat	Normalized_Cell_Number
BSA#1	0	1	1
BSA#1	1	1	1.03909
BSA#1	2	1	1.03067
BSA#1	3	1	1.00908
BSA#1	0	2	1
BSA#1	1	2	1.10074
BSA#1	2	2	1.11236
BSA#1	3	2	1.0269
BSA#1	0	3	1
BSA#1	1	3	1.06377
BSA#1	2	3	0.916592
BSA#1	3	3	1.00035
BSA#2	0	1	1
BSA#2	1	1	0.763648
BSA#2	2	1	0.483526
BSA#2	3	1	0.41076
BSA#2	0	2	1
BSA#2	1	2	0.759004
BSA#2	2	2	0.459123
BSA#2	3	2	0.536033
BSA#2	0	3	1
BSA#2	1	3	0.81212
BSA#2	2	3	0.545244
BSA#2	3	3	0.42879
BSA#2	0	4	1
BSA#2	1	4	1.01573
BSA#2	2	4	0.588583
BSA#2	3	4	0.495443
BSA#2	0	5	1
BSA#2	1	5	0.798042
BSA#2	2	5	0.418807
BSA#2	3	5	0.37276
BSA#2	0	6	1
BSA#2	1	6	0.859817
BSA#2	2	6	0.480881
BSA#2	3	6	0.45467
Ficoll70	0	1	1
Ficoll70	1	1	0.85184
Ficoll70	2	1	0.669487
Ficoll70	3	1	0.503478
Ficoll70	0	2	1
Ficoll70	1	2	0.895131
Ficoll70	2	2	0.701282
Ficoll70	3	2	0.580081
Ficoll70	0	3	1
Ficoll70	1	3	0.822533
Ficoll70	2	3	0.646829
Ficoll70	3	3	0.553311
Iodixanol	0	1	1
Iodixanol	1	1	0.804744
Iodixanol	2	1	0.634066
Iodixanol	3	1	0.465468
Iodixanol	0	2	1
Iodixanol	1	2	0.837495
Iodixanol	2	2	0.638002
Iodixanol	3	2	0.452958
Iodixanol	0	3	1
Iodixanol	1	3	0.8068
Iodixanol	2	3	0.617255
Iodixanol	3	3	0.453765
HBCD	0	1	1
HBCD	1	1	0.798223
HBCD	2	1	0.421851
HBCD	0	2	1
HBCD	1	2	0.906379
HBCD	2	2	0.499821
HBCD	0	3	1
HBCD	1	3	0.875508
HBCD	2	3	0.435419

## Sheet: 1j
Label	Day	Repeat	Cells_per_spheroid
Control	0	1	1400
Control	0	2	1200
Control	0	3	1100
Control	1	1	2600
Control	1	2	3700
Control	1	3	1700
Control	2	1	9400
Control	2	2	9800
Control	2	3	14500
Control	3	1	23000
Control	3	2	25800
Control	3	3	21800
SeeDB-Live	0	1	700
SeeDB-Live	0	2	600
SeeDB-Live	0	3	1600
SeeDB-Live	1	1	1900
SeeDB-Live	1	2	2800
SeeDB-Live	1	3	2600
SeeDB-Live	2	1	12400
SeeDB-Live	2	2	9300
SeeDB-Live	2	3	12600
SeeDB-Live	3	1	21000
SeeDB-Live	3	2	32000
SeeDB-Live	3	3	20800

## Sheet: 1m
Label	Day	Repeat	Area_um2
Control	2	1	8834.46
Control	2	2	62986.1
Control	2	3	23418.3
Control	2	4	15193.7
Control	2	5	37977.1
Control	2	6	47125.5
Control	2	7	21849
Control	2	8	67576.3
Control	2	9	52846.3
Control	2	10	79624.3
Control	2	11	20600.7
Control	2	12	30119.9
Control	2	13	24274.3
Control	2	14	47207.5
Control	2	15	15792.9
Control	2	16	34489
Control	2	17	10054.2
Control	2	18	19441.5
Control	2	19	16688.1
Control	2	20	21702.7
Control	2	21	12618.6
Control	2	22	70636.5
Control	2	23	29599.2
Control	2	24	45131.7
Control	2	25	30095
Control	2	26	25312.1
Control	2	27	46016.2
Control	2	28	21203.4
Control	2	29	75865.1
Control	2	30	35880
Control	2	31	9258.89
Control	2	32	41904
Control	2	33	19962.2
Control	2	34	15083.1
Control	3	1	15061.7
Control	3	2	72904.8
Control	3	3	11973.1
Control	3	4	32580.9
Control	3	5	66181.8
Control	3	6	54533.3
Control	3	7	54601
Control	3	8	27402.2
Control	3	9	60336.1
Control	3	10	90131.5
Control	3	11	79032.2
Control	3	12	96262.5
Control	3	13	32720
Control	3	14	14434
Control	3	15	32495.3
Control	3	16	42335.5
Control	3	17	44825
Control	3	18	13360.5
Control	3	19	77634.1
Control	3	20	27584.1
Control	3	21	25779.4
Control	3	22	24377.7
Control	3	23	136062
Control	3	24	8274.51
Control	3	25	21592.2
Control	3	26	27070.5
Control	3	27	13799.2
Control	3	28	17957.8
Control	3	29	88087.8
Control	3	30	62508.2
Control	3	31	44710.9
Control	3	32	23336.2
Control	3	33	18175.4
Control	3	34	56173.9
Control	3	35	38009.2
Control	3	36	23097.3
Control	3	37	97920.9
Control	3	38	34160.9
Control	3	39	56766
Control	3	40	16028.3
Control	3	41	51227
Control	3	42	30605
Control	3	43	28728.9
Control	3	44	29652.7
Control	3	45	28657.6
Control	4	1	20269
Control	4	2	83476.2
Control	4	3	70868.3
Control	4	4	19783.9
Control	4	5	53627.4
Control	4	6	29834.6
Control	4	7	91176.5
Control	4	8	91183.6
Control	4	9	65522
Control	4	10	60921.1
Control	4	11	111306
Control	4	12	86322.4
Control	4	13	40787.6
Control	4	14	10282.5
Control	4	15	82745.1
Control	4	16	113953
Control	4	17	51038
Control	4	18	44785.8
Control	4	19	18357.3
Control	4	20	52215
Control	4	21	52910.5
Control	4	22	18571.3
Control	4	23	59152
Control	4	24	46487
Control	4	25	41276.2
Control	4	26	28297.4
Control	4	27	157529
Control	4	28	14523.2
Control	4	29	14412.6
Control	4	30	17890.1
Control	4	31	45003.3
Control	4	32	29538.6
Control	4	33	33205
Control	4	34	24434.8
Control	4	35	101687
Control	4	36	111000
Control	4	37	86229.6
Control	4	38	61834.1
Control	4	39	43398.4
Control	4	40	31225.6
Control	4	41	20236.9
Control	4	42	29000
Control	4	43	46772.4
Control	4	44	77416.6
Control	4	45	60068.6
Control	4	46	36971.4
Control	4	47	131108
Control	4	48	45531.2
Control	4	49	87199.7
Control	4	50	83412
Control	4	51	23981.8
Control	4	52	60764.1
Control	4	53	33044.5
Control	4	54	43409.1
Control	4	55	52050.9
Control	4	56	13563.8
Control	4	57	45973.4
Control	5	1	43687.3
Control	5	2	25722.3
Control	5	3	33287.1
Control	5	4	82459.7
Control	5	5	76999.3
Control	5	6	34096.7
Control	5	7	72052.4
Control	5	8	39321.7
Control	5	9	20347.4
Control	5	10	86197.5
Control	5	11	109680
Control	5	12	83379.9
Control	5	13	65229.5
Control	5	14	118293
Control	5	15	60040.1
Control	5	16	117741
Control	5	17	7611.12
Control	5	18	102172
Control	5	19	128348
Control	5	20	73104.6
Control	5	21	61306.2
Control	5	22	71164.3
Control	5	23	26692.4
Control	5	24	62365.5
Control	5	25	30633.5
Control	5	26	50642.1
Control	5	27	64680.3
Control	5	28	75940
Control	5	29	49429.5
Control	5	30	36029.8
Control	5	31	155497
Control	5	32	12811.2
Control	5	33	25643.8
Control	5	34	32259.9
Control	5	35	37156.8
Control	5	36	56701.8
Control	5	37	44835.7
Control	5	38	34332.1
Control	5	39	143866
Control	5	40	98648.5
Control	5	41	118543
Control	5	42	68885.3
Control	5	43	59637.1
Control	5	44	37656.1
Control	5	45	60396.8
Control	5	46	93455.6
Control	5	47	87025
Control	5	48	24966.2
Control	5	49	48231.1
Control	5	50	48901.6
Control	5	51	52892.6
Control	5	52	128055
Control	5	53	111809
Control	5	54	94208.1
Control	5	55	33754.3
Control	5	56	7168.86
Control	5	57	69844.7
Control	5	58	43312.8
Control	5	59	51444.6
Control	5	60	74684.6
Control	5	61	25961.3
Control	5	62	65871.5
Control	5	63	61648.6
SeeDB-Live	2	1	24889.6
SeeDB-Live	2	2	22136.4
SeeDB-Live	2	3	31908.2
SeeDB-Live	2	4	22874.6
SeeDB-Live	2	5	52175.9
SeeDB-Live	2	6	57143.8
SeeDB-Live	2	7	58367.1
SeeDB-Live	2	8	14169.2
SeeDB-Live	2	9	30025.2
SeeDB-Live	2	10	17707
SeeDB-Live	2	11	54686.6
SeeDB-Live	2	12	32714.2
SeeDB-Live	2	13	22546.5
SeeDB-Live	2	14	11897.4
SeeDB-Live	2	15	20224.8
SeeDB-Live	2	16	33976.7
SeeDB-Live	2	17	16273.3
SeeDB-Live	2	18	31840.5
SeeDB-Live	2	19	30692.1
SeeDB-Live	2	20	19465.2
SeeDB-Live	2	21	10235.5
SeeDB-Live	2	22	20388.9
SeeDB-Live	2	23	26380.4
SeeDB-Live	2	24	91705.4
SeeDB-Live	2	25	30232.1
SeeDB-Live	2	26	20107.1
SeeDB-Live	2	27	45628
SeeDB-Live	2	28	55638.8
SeeDB-Live	2	29	20884.6
SeeDB-Live	2	30	36120.1
SeeDB-Live	2	31	20110.7
SeeDB-Live	2	32	25560.1
SeeDB-Live	2	33	38085.2
SeeDB-Live	3	1	32805.6
SeeDB-Live	3	2	26442.8
SeeDB-Live	3	3	31646.4
SeeDB-Live	3	4	33547.4
SeeDB-Live	3	5	69980.2
SeeDB-Live	3	6	12358.3
SeeDB-Live	3	7	74103.2
SeeDB-Live	3	8	0
SeeDB-Live	3	9	82135.2
SeeDB-Live	3	10	19441.5
SeeDB-Live	3	11	82705.8
SeeDB-Live	3	12	77637.7
SeeDB-Live	3	13	20425.9
SeeDB-Live	3	14	14305.6
SeeDB-Live	3	15	27041.9
SeeDB-Live	3	16	19134.8
SeeDB-Live	3	17	43494.7
SeeDB-Live	3	18	28564.9
SeeDB-Live	3	19	22958.2
SeeDB-Live	3	20	26628.2
SeeDB-Live	3	21	114124
SeeDB-Live	3	22	42492.4
SeeDB-Live	3	23	29146.2
SeeDB-Live	3	24	15546.8
SeeDB-Live	3	25	38683.3
SeeDB-Live	3	26	22776.3
SeeDB-Live	3	27	13424.7
SeeDB-Live	3	28	39742.6
SeeDB-Live	3	29	28771.7
SeeDB-Live	3	30	18549.9
SeeDB-Live	3	31	44964.1
SeeDB-Live	3	32	39639.2
SeeDB-Live	3	33	36497
SeeDB-Live	3	34	24088.8
SeeDB-Live	3	35	44668.1
SeeDB-Live	3	36	14220
SeeDB-Live	3	37	28739.6
SeeDB-Live	3	38	12565.1
SeeDB-Live	3	39	104715
SeeDB-Live	3	40	46858
SeeDB-Live	3	41	5553.19
SeeDB-Live	3	42	7885.75
SeeDB-Live	3	43	56744.6
SeeDB-Live	3	44	36225.9
SeeDB-Live	3	45	70319
SeeDB-Live	3	46	33640.2
SeeDB-Live	3	47	12668.6
SeeDB-Live	3	48	82506.1
SeeDB-Live	3	49	25180.2
SeeDB-Live	3	50	31657.1
SeeDB-Live	3	51	37691.8
SeeDB-Live	3	52	27049.1
SeeDB-Live	3	53	5638.79
SeeDB-Live	3	54	47599.8
SeeDB-Live	3	55	43744.3
SeeDB-Live	4	1	32741.4
SeeDB-Live	4	2	35705.2
SeeDB-Live	4	3	49272.5
SeeDB-Live	4	4	94069
SeeDB-Live	4	5	110557
SeeDB-Live	4	6	19077.7
SeeDB-Live	4	7	26514.1
SeeDB-Live	4	8	84075.4
SeeDB-Live	4	9	109309
SeeDB-Live	4	10	53762.9
SeeDB-Live	4	11	21991.6
SeeDB-Live	4	12	84496.3
SeeDB-Live	4	13	27487.8
SeeDB-Live	4	14	9119.79
SeeDB-Live	4	15	37210.3
SeeDB-Live	4	16	37977.1
SeeDB-Live	4	17	63474.7
SeeDB-Live	4	18	45784.4
SeeDB-Live	4	19	23949.7
SeeDB-Live	4	20	14708.6
SeeDB-Live	4	21	45131.7
SeeDB-Live	4	22	64195.2
SeeDB-Live	4	23	51569.4
SeeDB-Live	4	24	64098.9
SeeDB-Live	4	25	44361.3
SeeDB-Live	4	26	20868.2
SeeDB-Live	4	27	61224.2
SeeDB-Live	4	28	23414.7
SeeDB-Live	4	29	34909.9
SeeDB-Live	4	30	18981.4
SeeDB-Live	4	31	24327.8
SeeDB-Live	4	32	68985.1
SeeDB-Live	4	33	46644
SeeDB-Live	4	34	8349.41
SeeDB-Live	4	35	23111.6
SeeDB-Live	4	36	46116.1
SeeDB-Live	4	37	40245.5
SeeDB-Live	4	38	48502.2
SeeDB-Live	4	39	50542.3
SeeDB-Live	4	40	59344.6
SeeDB-Live	4	41	24916.3
SeeDB-Live	4	42	50413.9
SeeDB-Live	4	43	63795.7
SeeDB-Live	4	44	108253
SeeDB-Live	4	45	6280.78
SeeDB-Live	4	46	7404.26
SeeDB-Live	4	47	19880.2
SeeDB-Live	4	48	49383.1
SeeDB-Live	4	49	88633.5
SeeDB-Live	4	50	25037.5
SeeDB-Live	4	51	96005.7
SeeDB-Live	4	52	59679.9
SeeDB-Live	4	53	44611
SeeDB-Live	4	54	56277.3
SeeDB-Live	4	55	46044.8
SeeDB-Live	4	56	8895.09
SeeDB-Live	4	57	55585.4
SeeDB-Live	4	58	50684.9
SeeDB-Live	5	1	33076.4
SeeDB-Live	5	2	42897.7
SeeDB-Live	5	3	59352
SeeDB-Live	5	4	77842.7
SeeDB-Live	5	5	104172
SeeDB-Live	5	6	25794.2
SeeDB-Live	5	7	91793.7
SeeDB-Live	5	8	101344
SeeDB-Live	5	9	30890.3
SeeDB-Live	5	10	59526.8
SeeDB-Live	5	11	85381.6
SeeDB-Live	5	12	22099.7
SeeDB-Live	5	13	9632.27
SeeDB-Live	5	14	44149.4
SeeDB-Live	5	15	29139.3
SeeDB-Live	5	16	70168.3
SeeDB-Live	5	17	52055.6
SeeDB-Live	5	18	23900.6
SeeDB-Live	5	19	19542.7
SeeDB-Live	5	20	51970
SeeDB-Live	5	21	48193.4
SeeDB-Live	5	22	62137.2
SeeDB-Live	5	23	45804.1
SeeDB-Live	5	24	26568.1
SeeDB-Live	5	25	66730.5
SeeDB-Live	5	26	23494
SeeDB-Live	5	27	18091.3
SeeDB-Live	5	28	24945.5
SeeDB-Live	5	29	15145.6
SeeDB-Live	5	30	29424.6
SeeDB-Live	5	31	74558.3
SeeDB-Live	5	32	42708.7
SeeDB-Live	5	33	26525.3
SeeDB-Live	5	34	48632.1
SeeDB-Live	5	35	38329.4
SeeDB-Live	5	36	76591
SeeDB-Live	5	37	39887.8
SeeDB-Live	5	38	6543.95
SeeDB-Live	5	39	64968.8
SeeDB-Live	5	40	31635.6
SeeDB-Live	5	41	45736.3
SeeDB-Live	5	42	132659
SeeDB-Live	5	43	69704.7
SeeDB-Live	5	44	15488
SeeDB-Live	5	45	31607.1
SeeDB-Live	5	46	59320
SeeDB-Live	5	47	83748.3
SeeDB-Live	5	48	80991.7
SeeDB-Live	5	49	43140.2
SeeDB-Live	5	50	105099
SeeDB-Live	5	51	38835.8
SeeDB-Live	5	52	49751.9
SeeDB-Live	5	53	52119.8
SeeDB-Live	5	54	45647.2
SeeDB-Live	5	55	64519.5
SeeDB-Live	5	56	60996.1

## Sheet: 2d
Depth_um	Repeat	Label	Normalized_Intensity
50	1	Control	1
50	1	SeeDB-Live	1.72959
50	2	Control	1
50	2	SeeDB-Live	1.6298
50	3	Control	1
50	3	SeeDB-Live	2.1418
50	4	Control	1
50	4	SeeDB-Live	1.6112
50	5	Control	1
50	5	SeeDB-Live	1.23207
50	6	Control	1
50	6	SeeDB-Live	1.56046
50	7	Control	1
50	7	SeeDB-Live	1.16642
50	8	Control	1
50	8	SeeDB-Live	2.53091
50	9	Control	1
50	9	SeeDB-Live	1.76985
50	10	Control	1
50	10	SeeDB-Live	1.56273
50	11	Control	1
50	11	SeeDB-Live	1.44406
50	12	Control	1
50	12	SeeDB-Live	1.00826
50	13	Control	1
50	13	SeeDB-Live	0.748181
50	14	Control	1
50	14	SeeDB-Live	0.986564
50	15	Control	1
50	15	SeeDB-Live	1.14778
50	16	Control	1
50	16	SeeDB-Live	0.736862
50	17	Control	1
50	17	SeeDB-Live	1.05286
50	18	Control	1
50	18	SeeDB-Live	1.03338
50	19	Control	1
50	19	SeeDB-Live	1.23075
50	20	Control	1
50	20	SeeDB-Live	1.53081
50	21	Control	1
50	21	SeeDB-Live	1.63863
50	22	Control	1
50	22	SeeDB-Live	0.946662
50	23	Control	1
50	23	SeeDB-Live	1.94378
50	24	Control	1
50	24	SeeDB-Live	1.21929
50	25	Control	1
50	25	SeeDB-Live	1.37024
50	26	Control	1
50	26	SeeDB-Live	1.40275
100	1	Control	1
100	1	SeeDB-Live	2.04829
100	2	Control	1
100	2	SeeDB-Live	3.97673
100	3	Control	1
100	3	SeeDB-Live	2.97834
100	4	Control	1
100	4	SeeDB-Live	2.97987
100	5	Control	1
100	5	SeeDB-Live	2.66977
100	6	Control	1
100	6	SeeDB-Live	2.48297
100	7	Control	1
100	7	SeeDB-Live	2.0103
100	8	Control	1
100	8	SeeDB-Live	2.63991
100	9	Control	1
100	9	SeeDB-Live	2.778
100	10	Control	1
100	10	SeeDB-Live	2.43751
100	11	Control	1
100	11	SeeDB-Live	5.47539
100	12	Control	1
100	12	SeeDB-Live	3.71538
100	13	Control	1
100	13	SeeDB-Live	4.12903
100	14	Control	1
100	14	SeeDB-Live	4.06394
100	15	Control	1
100	15	SeeDB-Live	7.69732
100	16	Control	1
100	16	SeeDB-Live	5.6685
100	17	Control	1
100	17	SeeDB-Live	6.20425
100	18	Control	1
100	18	SeeDB-Live	2.83092
100	19	Control	1
100	19	SeeDB-Live	2.09598
100	20	Control	1
100	20	SeeDB-Live	4.82089
100	21	Control	1
100	21	SeeDB-Live	3.98787
100	22	Control	1
100	22	SeeDB-Live	2.02391
100	23	Control	1
100	23	SeeDB-Live	3.69556
100	24	Control	1
100	24	SeeDB-Live	3.21746
100	25	Control	1
100	25	SeeDB-Live	3.70711
100	26	Control	1
100	26	SeeDB-Live	2.90128
100	27	Control	1
100	27	SeeDB-Live	3.44172
150	1	Control	1
150	1	SeeDB-Live	2.03371
150	2	Control	1
150	2	SeeDB-Live	2.94653
150	3	Control	1
150	3	SeeDB-Live	1.82284
150	4	Control	1
150	4	SeeDB-Live	1.53408
150	5	Control	1
150	5	SeeDB-Live	1.28217
150	6	Control	1
150	6	SeeDB-Live	1.72131
150	7	Control	1
150	7	SeeDB-Live	2.30638
150	8	Control	1
150	8	SeeDB-Live	1.60759
150	9	Control	1
150	9	SeeDB-Live	2.08276
150	10	Control	1
150	10	SeeDB-Live	1.8909
150	11	Control	1
150	11	SeeDB-Live	2.59656
150	12	Control	1
150	12	SeeDB-Live	1.56894
150	13	Control	1
150	13	SeeDB-Live	7.4548
150	14	Control	1
150	14	SeeDB-Live	2.07529
150	15	Control	1
150	15	SeeDB-Live	4.5521
150	16	Control	1
150	16	SeeDB-Live	5.74183
150	17	Control	1
150	17	SeeDB-Live	1.61983
150	18	Control	1
150	18	SeeDB-Live	2.05449
150	19	Control	1
150	19	SeeDB-Live	5.75766
150	20	Control	1
150	20	SeeDB-Live	5.31689
150	21	Control	1
150	21	SeeDB-Live	6.38915
150	22	Control	1
150	22	SeeDB-Live	3.26425
150	23	Control	1
150	23	SeeDB-Live	2.07698
150	24	Control	1
150	24	SeeDB-Live	5.69534
150	25	Control	1
150	25	SeeDB-Live	1.7457
150	26	Control	1
150	26	SeeDB-Live	1.92984
150	27	Control	1
150	27	SeeDB-Live	3.12116
150	28	Control	1
150	28	SeeDB-Live	1.69505
150	29	Control	1
150	29	SeeDB-Live	1.47525
150	30	Control	1
150	30	SeeDB-Live	2.69548
150	31	Control	1
150	31	SeeDB-Live	3.24719
150	32	Control	1
150	32	SeeDB-Live	2.11922
150	33	Control	1
150	33	SeeDB-Live	2.86974

## Sheet: 2e
Depth_um	Repeat	Label	Normalized_Intensity
50	1	Control	1
50	1	SeeDB-Live	1.16773
50	2	Control	1
50	2	SeeDB-Live	1.25975
50	3	Control	1
50	3	SeeDB-Live	0.853958
50	4	Control	1
50	4	SeeDB-Live	0.630623
50	5	Control	1
50	5	SeeDB-Live	1.29431
50	6	Control	1
50	6	SeeDB-Live	0.89669
50	7	Control	1
50	7	SeeDB-Live	1.12445
50	8	Control	1
50	8	SeeDB-Live	1.76463
50	9	Control	1
50	9	SeeDB-Live	1.0004
50	10	Control	1
50	10	SeeDB-Live	0.636013
50	11	Control	1
50	11	SeeDB-Live	0.876258
50	12	Control	1
50	12	SeeDB-Live	0.568313
50	13	Control	1
50	13	SeeDB-Live	0.610939
50	14	Control	1
50	14	SeeDB-Live	1.17303
50	15	Control	1
50	15	SeeDB-Live	0.409866
50	16	Control	1
50	16	SeeDB-Live	0.882406
50	17	Control	1
50	17	SeeDB-Live	0.639786
50	18	Control	1
50	18	SeeDB-Live	0.532717
50	19	Control	1
50	19	SeeDB-Live	0.825982
50	20	Control	1
50	20	SeeDB-Live	0.605861
50	21	Control	1
50	21	SeeDB-Live	0.711986
50	22	Control	1
50	22	SeeDB-Live	0.74762
100	1	Control	1
100	1	SeeDB-Live	1.31566
100	2	Control	1
100	2	SeeDB-Live	1.48783
100	3	Control	1
100	3	SeeDB-Live	1.23541
100	4	Control	1
100	4	SeeDB-Live	2.07542
100	5	Control	1
100	5	SeeDB-Live	2.20658
100	6	Control	1
100	6	SeeDB-Live	1.70532
100	7	Control	1
100	7	SeeDB-Live	1.76484
100	8	Control	1
100	8	SeeDB-Live	4.33712
100	9	Control	1
100	9	SeeDB-Live	2.27633
100	10	Control	1
100	10	SeeDB-Live	1.16198
100	11	Control	1
100	11	SeeDB-Live	2.18022
100	12	Control	1
100	12	SeeDB-Live	1.58043
100	13	Control	1
100	13	SeeDB-Live	2.53178
100	14	Control	1
100	14	SeeDB-Live	2.80658
100	15	Control	1
100	15	SeeDB-Live	1.29742
100	16	Control	1
100	16	SeeDB-Live	1.09002
100	17	Control	1
100	17	SeeDB-Live	3.59701
100	18	Control	1
100	18	SeeDB-Live	2.46239
100	19	Control	1
100	19	SeeDB-Live	1.60303
100	20	Control	1
100	20	SeeDB-Live	1.84884
100	21	Control	1
100	21	SeeDB-Live	1.76583
100	22	Control	1
100	22	SeeDB-Live	1.86103
100	23	Control	1
100	23	SeeDB-Live	2.34682
100	24	Control	1
100	24	SeeDB-Live	1.41897
100	25	Control	1
100	25	SeeDB-Live	2.95291
100	26	Control	1
100	26	SeeDB-Live	1.49092
100	27	Control	1
100	27	SeeDB-Live	1.88355
200	1	Control	1
200	1	SeeDB-Live	3.05881
200	2	Control	1
200	2	SeeDB-Live	2.17005
200	3	Control	1
200	3	SeeDB-Live	1.80284
200	4	Control	1
200	4	SeeDB-Live	3.56813
200	5	Control	1
200	5	SeeDB-Live	2.44121
200	6	Control	1
200	6	SeeDB-Live	4.70207
200	7	Control	1
200	7	SeeDB-Live	13.4997
200	8	Control	1
200	8	SeeDB-Live	10.6164
200	9	Control	1
200	9	SeeDB-Live	10.9084
200	10	Control	1
200	10	SeeDB-Live	9.37281
200	11	Control	1
200	11	SeeDB-Live	8.80125
200	12	Control	1
200	12	SeeDB-Live	3.25841
200	13	Control	1
200	13	SeeDB-Live	5.20217
200	14	Control	1
200	14	SeeDB-Live	5.32691
200	15	Control	1
200	15	SeeDB-Live	3.1745
200	16	Control	1
200	16	SeeDB-Live	8.14419
200	17	Control	1
200	17	SeeDB-Live	4.38269
200	18	Control	1
200	18	SeeDB-Live	3.8093
200	19	Control	1
200	19	SeeDB-Live	3.08003
200	20	Control	1
200	20	SeeDB-Live	3.6709
200	21	Control	1
200	21	SeeDB-Live	6.00028
200	22	Control	1
200	22	SeeDB-Live	2.16375
200	23	Control	1
200	23	SeeDB-Live	2.50834
200	24	Control	1
200	24	SeeDB-Live	1.64128
200	25	Control	1
200	25	SeeDB-Live	2.6897

[truncated: 54 more sheets: 3b, 3c, 3e, 3g, 3h, 3k, 3m, 3n, 4m, 4n, 4o, 4p, 5d, 5e, 5p, Ext 1a, Ext 1b, Ext 1c, Ext 1d, Ext 1e …]
