# Supplementary material for: Isotonic and minimally invasive optical clearing media for live cell imaging ex vivo and in vivo
Source: Nat Methods. 2026 Mar 12;23(4):839–53. doi: 10.1038/s41592-026-03023-y (PMC13076227; doi:10.1038/s41592-026-03023-y)
Supplement: Supplementary file 23 — Statistical data. Details for all the statistical analyses in this study. [file 41592_2026_3023_MOESM23_ESM.xlsx]

## Sheet: Sheet1
Figure	Data presentation	Comparison	Statistical test	Sample size (n)	P value	Number of independent replicates
1b	Line plot (mean ± SD)	Live cells vs Fixed cells (Glycerol and iodixanol each)	NA	3 from independent dishes for each	NA	2
1c	Box plot (median, 25–75th percentiles; whiskers = 1.5×IQR; outliers plotted individually)	5% Glycerol vs Control	two-sided Dunnett's multiple comparison test	9 vs 9	8.79153e-06	1
1c		23% Glycerol vs Control			1.85248e-09
1c		DMSO vs Control			1.10907e-09
1c		PG vs Control			1.46978e-09
1c		Iodixanol vs Control			0.644278
1c		PEG vs Control			1.49243e-09
1c		Ficoll70 vs Control			0.986011
1c		Ficoll400 vs Control			0.000467258
1c		HBCD vs Control			0.00521108
1c		PVP vs Control			1.26061e-08
1d	Bar plot (mean ± SD)	High MW molecules, small molecules	NA	3 from independent preparations for each	NA	1
1e	Line plot (mean ± SD)	300 mOsm/kg vs 315 mOsm/kg vs 330 mOsm/kg (Iodixanol and BSA#1 each)	NA	3 from independent dishes for each	NA	2
1f	Image	Control vs SeeDB-Live	NA	1 vs 1	NA	3
1g,h	Line plot (mean ± SD)	Day 1: Iodixanol vsControl	two-sided Dunnett's multiple comparison test	3 vs 3	0.000184675	3
1g,h		Day 1: Ficoll70 vs Control			0.00329429
1g,h		Day 1: BSA#1 vs Control			0.027374
1g,h		Day 2:Iodixanol vsControl			3.20979e-06
1g,h		Day 2: Ficoll70 vs Control			4.89908e-05
1g,h		Day 2: BSA#1 vs Control			0.746239
1g,h		Day 3: Iodixanol vsControl			1.89546e-06
1g,h		Day 3: Ficoll70 vs Control			5.88058e-05
1g,h		Day 3: BSA#1 vs Control			0.450808
1g,h		Day 1: HBCD vsControl			0.016076
1g,h		Day 2: HBCD vsControl			0.00043851
1g,h		Day 1: BSA#2 vs Control			0.0157495
1g,h		Day 2: BSA#2 vs Control			0.00103118
1g,h		Day 3: BSA#2 vs Control			0.00219751
1i	Image	Control vs SeeDB-Live	NA	1 vs 1	NA	3
1j	Line plot (mean ± SD)	Day 0: SeeDB-Live vs Control	two-sided Wilcoxon rank-sum test (Holm–Bonferroni correction)	3 vs 3	1	1
1j		Day 1: SeeDB-Live vs Control			1
1j		Day 2: SeeDB-Live vs Control			1
1j		Day 3: SeeDB-Live vs Control			1
1k	Image	Control vs SeeDB-Live	NA	1 vs 1	NA	3
1l	Image	Control vs SeeDB-Live	NA	1 vs 1	NA	3
1m	Line plot (mean ± SD)	Day 2: SeeDB-Live vs Control	two-sided Wilcoxon rank-sum test (Holm–Bonferroni correction)	34 vs 33	0.984991	1
1m		Day 3: SeeDB-Live vs Control		45 vs 55	0.603813
1m		Day 4: SeeDB-Live vs Control		57 vs 58	0.867389
1m		Day 5: SeeDB-Live vs Control		63 vs 56	0.112328
1n	Image	Control vs SeeDB-Live	NA	1 vs 1	NA	2
1o	Image	SeeDB-Live	NA	1	NA	3
1p	Line plot	SeeDB-Live	NA	1	NA	3
2b,c	Image	Control vs SeeDB-Live	NA	1 vs 1	NA	3
2d	Line plot	Depth 50um: SeeDB-Live vs Control	two-sided Wilcoxon signed-rank test	26 vs 26 (3 mice)	0.000219536	1
2d		Depth 100um: SeeDB-Live vs Control		27 vs 27 (3 mice)	5.60612e-06
2d		Depth 150um: SeeDB-Live vs Control		33 vs 33 (3 mice)	5.38879e-07
2e		Depth 50um: SeeDB-Live vs Control		22 vs 22 (3 mice)	0.0533958
2e		Depth 100um: SeeDB-Live vs Control		27 vs 27 (3 mice)	5.60612e-06
2e		Depth 200um: SeeDB-Live vs Control		25 vs 25 (3 mice)	1.22903e-05
2f-i	Image, Line plot	Control vs SeeDB-Live	NA	1 vs 1	NA	3
3a	Line plot	Control vs SeeDB-Live	NA	1 vs 1	NA	9
3b	Box plot (median, 25–75th percentiles; whiskers = 1.5×IQR; outliers plotted individually)	Rinput_Mohm_: SeeDB-Live vs Control	two-sided Wilcoxon rank-sum test	17(4 mice) vs 14 (3 mice)	0.00453778	3
3b		Vrest_mV_: SeeDB-Live vs Control			0.330798
3b		APThreshold_mV_: SeeDB-Live vs Control			0.00209368
3b		APAmplitude_mV_: SeeDB-Live vs Control			0.211165
3c	Line plot (mean ± SD)	50pA: SeeDB-Live vs Control	two-sided Wilcoxon rank-sum test	17(4 mice) vs 14 (3 mice)	0.51084	3
3c		100pA: SeeDB vs Control			0.949485
3c		150pA: SeeDB vs Control			0.644209
3c		200pA: SeeDB vs Control			0.390252
3c		250pA: SeeDB vs Control			0.413387
3c		300pA: SeeDB vs Control			0.437147
3c		350pA: SeeDB vs Control			0.675347
3c		400pA: SeeDB vs Control		17(4 mice) vs 13 (3 mice)	0.966403
3c		450pA: SeeDB vs Control			0.899482
3c		500pA: SeeDB vs Control			1
3d	Line plot	Control vs SeeDB-Live	NA	1 vs 1	NA	9
3e	Box plot (median, 25–75th percentiles; whiskers = 1.5×IQR; outliers plotted individually)	sEPSCAmplitudeMean_pA_: SeeDB-Live vs Control	two-sided Wilcoxon rank-sum test	16 (4 mice) vs 13 (3 mice)	0.345764	3
3e		sEPSCFreq_Hz_: SeeDB-Live vs Control			0.469328
3f	Image, Line plot	ACSF 1st vs SeeDB-Live vs ACSF 2nd	NA	1 vs 1 vs 1	NA	3
3g	Line plot (mean ± SD)	Peak: ACSF1 vs ACSF2	two-sided Multiple comparisons with Bonferroni correction	18 vs 18 (3 mice)	1	2
3g		Peak: ACSF1 vs SeeDBLive			0.82749
3g		Peak: ACSF2 vs SeeDBLive			0.78824
3h		Freq: ACSF1 vs ACSF2			0.31561
3h		Freq: ACSF1 vs SeeDBLive			0.49934
3h		Freq: ACSF2 vs SeeDBLive			0.13387
3i	Image	Control vs SeeDB-Live	NA	1 vs 1	NA	3
3j	Line plot (mean ± SD)	Control vs SeeDB-Live	NA	Control = 70; SeeDB-Live = 47 (3 mice)	NA	1
3k	Scatter plot (mean ± SD)	Control vs SeeDB-Live	two-sided Welch’s t-test	47 vs 70 (3 mice)	0.0738984	1
3l	Image	0 min vs 5 min vs 10 min vs 15 min	NA	1 vs 1 vs 1 vs 1	NA	3
3m	Line plot (mean)	0 min vs 5 min	two-sided Tukey-Kramer multiple comparison	38 vs 38 (3 mice)	0.194983	1
3m		0 min vs 10 min			0.000272217
3m		0 min vs 15 min			8.83869e-09
3n		0 min vs 5 min			0.0213742
3n		0 min vs 10 min			2.96558e-05
3n		0 min vs 15 min			3.0855e-06
3o	Image, Line plot	Control vs SeeDB-Live	NA	1 vs 1	NA	3
4b	Image	0 h vs 24 h	NA	1 vs 1	NA	3
4c	Line plot (mean ± SD)	0 h vs 24 h	NA	3 vs 3 (3 mice)	NA	1
4d,e	Image	Control vs SeeDB-Live	NA	1 vs 1	NA	3
4f	Line plot (mean ± SD)	Control vs SeeDB-Live	NA	3 vs 3 (3 mice)	NA	1
4g,h	Image	Control vs SeeDB-Live	NA	1 vs 1	NA	2
4i	Image	-5 min vs 10 min vs 30 min	NA	1 vs 1 vs 1	NA	2
4j	Line plot	Intensity vs time	NA	75 (2 mice)	NA	1
4k	Image	Control 1st vs SeeDB-Live vs Control 2nd	NA	1 vs 1 vs 1	NA	1
4m	Box plot (median, 25–75th percentiles; whiskers = 1.5×IQR; outliers plotted individually)	SeeDB-Live vs Control (Total distance)	two-sided Wilcoxon signed-rank test	5 vs 5	0.8125	1
4m		SeeDB-Live vs Control (Max speed)			0.625
4n	Bar plot (mean ± SD)	Day1: Control vs SeeDB-Live	two-sided Wilcoxon rank sum test	4 vs 4	0.885714	1
4n		Day4: Control vs SeeDB-Live			0.114286
4n		Day7: Control vs SeeDB-Live			0.2
4o	Bar plot (mean ± SD)	Day1: Control vs Ischemia	two-sided Tukey-Kramer multiple comparison	4 vs 4	2.40673e-05	1
4o		Day1: Control vs SeeDB-Live			0.999868
4o		Day1: SeeDB-Live vs Ischemia			2.44096e-05
4o		Day4: Control vs Ischemia			0.000491658
4o		Day4: Control vs SeeDB-Live			1
4o		Day4: SeeDB-Live vs Ischemia			0.000491658
4o		Day7: Control vs Ischemia			0.0699293
4o		Day7: Control vs SeeDB-Live			1
4o		Day7: SeeDB-Live vs Ischemia			0.0699293
4p	Line plot (mean ± SD)	Day 1: Control vs Ischemia	two-sided Tukey-Kramer multiple comparison	4 vs 4	0.910093	1
4p		Day 1: Control vs SeeDB-Live			0.985122
4p		Day 1: Ischemia vs SeeDB-Live			0.966102
4p		Day 2: Control vs Ischemia			0.194528
4p		Day 2: Control vs SeeDB-Live			0.702076
4p		Day 2: Ischemia vs SeeDB-Live			0.548583
4p		Day 3: Control vs Ischemia			0.936978
4p		Day 3: Control vs SeeDB-Live			0.997911
4p		Day 3: Ischemia vs SeeDB-Live			0.956925
4p		Day 4: Control vs Ischemia			0.000220827
4p		Day 4: Control vs SeeDB-Live			1
4p		Day 4: Ischemia vs SeeDB-Live			0.000220827
4p		Day 5: Control vs Ischemia			0.00255369
4p		Day 5: Control vs SeeDB-Live			0.999588
4p		Day 5: Ischemia vs SeeDB-Live			0.00245955
4p		Day 6: Control vs Ischemia			0.710658
4p		Day 6: Control vs SeeDB-Live			0.999031
4p		Day 6: Ischemia vs SeeDB-Live			0.734905
4p		Day 7: Control vs Ischemia			0.0673831
4p		Day 7: Control vs SeeDB-Live			0.736787
4p		Day 7: Ischemia vs SeeDB-Live			0.210666
4p		Day 8: Control vs Ischemia			0.241947
4p		Day 8: Control vs SeeDB-Live			0.9622
4p		Day 8: Ischemia vs SeeDB-Live			0.165541
4p		Day 9: Control vs Ischemia			0.544905
4p		Day 9: Control vs SeeDB-Live			0.987071
4p		Day 9: Ischemia vs SeeDB-Live			0.460489
4p		Day 10: Control vs Ischemia			0.998671
4p		Day 10: Control vs SeeDB-Live			0.864059
4p		Day 10: Ischemia vs SeeDB-Live			0.839886
5b	Image	Control vs SeeDB-Live	NA	1 vs 1	NA	3
5c,d	Line plot (mean ± SD)	Control vs SeeDB-Live	NA	16 vs 16	NA	3
5e	Scatter plot	θ preference (°): Control vs SeeDB-Live	two-sided Wilcoxon signed-rank test	136 vs 136 (3 mice)	0.6276	1
5e		Max ΔF/F0 (%): Control vs SeeDB-Live			0.00011
5e		OSI: Control vs SeeDB-Live			0.00366
5e		Sigma (°): Control vs SeeDB-Live			0.23136
5f,g	Image	Control vs SeeDB-Live	NA	1 vs 1	NA	2
5h	Line plot	Control vs SeeDB-Live	NA	1 vs 1	NA	2
5k,l	Image	Control vs SeeDB-Live	NA	1 vs 1	NA	2
5m	Line plot	First day vs Next day	NA	1 vs 1	NA	2
5n	Image	Day 7 vs 80 vs 100 vs 120	NA	1 vs 1 vs 1 vs 1	NA	4
5o	Heat chart	Day 7 vs 80 vs 100 vs 120	NA	1 vs 1 vs 1 vs 1	NA	4
5p	Line plot (mean ± SD)	Soma size: Day 7 vs 80 vs 100 vs 120	two-sided repeated measures ANOVA	26 vs 26 vs 26 vs 26	0.52747	4
5p		ΔF/F0: Day 7 vs 80 vs 100 vs 120			0.33858
5p		τon1/2: Day 7 vs 80 vs 100 vs 120		11 vs 11 vs 11 vs 11	0.078335
6b	Image	Control vs SeeDB-Live	NA	1 vs 1	NA	2
6c	Line plot	Control vs SeeDB-Live	NA	1 vs 1	NA	2
6d-f	Image	NA	NA	1	NA	2
6h,i	Image	Control vs SeeDB-Live	NA	1 vs 1	NA	2
6j-p	Image, line plot	NA	NA	1	NA	2
Ext 1a	Scatter plot	Membrane permeable molecules, High MW molecules	NA	1	NA	3
Ext 1b	Bar plot (mean ± SD)	Control vs 5% Glycerol	two-sided Dunnett's multiple comparison test	8 vs 8	0.3055	2
Ext 1b		Control vs 23% Glycerol			0
Ext 1b		Control vs DMSO			0
Ext 1b		Control vs Propylene glycol			0
Ext 1b		Control vs Iodixanol			0.03367
Ext 1b		Control vs PEG			0
Ext 1b		Control vs Ficoll70			0.02008
Ext 1b		Control vs Ficoll400			3.597e-12
Ext 1b		Control vs HBCD			5.551e-16
Ext 1b		Control vs PVP			0
Ext 1c	Line plot (mean ± SD)	ΔF/F0 vs osmolality	NA	8	NA	2
Ext 1d	Bar plot (mean ± SD)	BSA#1-7	NA	3	NA	1
Ext 1e	Table	BSA#1 lot1-3 and BSA#2	NA	1	NA	1
Ext 1f	Line plot	PBS, RI1.36-1.375	NA	3	NA	1
Ext 1g	Line plot (mean ± SD)	BSA#1-7	NA	5	NA	1
Ext 1h	Line plot (mean ± SD)	SeeDB-Live vs Control (Day 0)	two-sided Wilcoxon rank-sum test(Holm-Bonferroni correction)	3 vs 3	1	1
Ext 1h		SeeDB-Live vs Control (Day 1)			1
Ext 1h		SeeDB-Live vs Control (Day 2)			1
Ext 1h		SeeDB-Live vs Control (Day 3)			1
Ext 1i	Line plot (mean ± SD)	Iodixanol vs Control (Day 1)	two-sided Dunnett's multiple comparison test	5 vs 5	5.8834e-06	1
Ext 1i		Ficoll70 vs Control (Day 1)			1.64231e-07
Ext 1i		Iodixanol vs Control (Day 2)			2.58163e-05
Ext 1i		Ficoll70 vs Control (Day 2)			0.000106552
Ext 1j	Scatter plot	Viscousity vs Time	NA	5	NA	1
Ext 1k	Line plot (mean ± SD)	ddH2O, sucrose, iodixanol, Ficoll, BSA#1	NA	5 vs 5 vs 5 vs 5 vs 5	NA	1
Ext 1l	Scatter plot	NA	NA	NA	NA	NA
Ext 1m	Line plot	FBS, Iodixasnol, BSA#1-7 (absorption)	NA	1		2
Ext 1n	Line plot	FBS, Iodixasnol, BSA#1-7 (Fluorescence)	NA	1		2
Ext 2a	Scatter plot (Mean = red bar)	ACSF vs SeeDB-Live (C:M=2.8:0.8)	two-sided Dunnett's multiple comparison test	95 vs 43 (3 mice)	3.01181e-09	1
Ext 2a		ACSF vs SeeDB-Live (C:M=3.6:1.2)		95 vs 40 (3 mice)	0
Ext 2a		ACSF vs SeeDB-Live (C:M=4.2:1.5)		95 vs 76 (3 mice)	0
Ext 2a		ACSF vs SeeDB-Live (C:M=5.2:2.0)		95 vs 65 (3 mice)	8.88178e-16
Ext 2a		ACSF vs SeeDB-Live (C:M=6.2:2.5)		95 vs 64 (3 mice)	0
Ext 2a		ACSF vs SeeDB-Live (C:M=7.2:3)		95 vs 63 (3 mice)	1.07248e-13
Ext 2a		ACSF vs ACSF (2nd)		95 vs 40 (3 mice)	8.21565e-15
Ext 2b	Scatter plot (Mean = red bar)	ACSF vs SeeDB-Live (C:M=2.8:0.8)	two-sided Dunnett's multiple comparison test	95 vs 43 (3 mice)	0.983389	1
Ext 2b		ACSF vs SeeDB-Live (C:M=3.6:1.2)		95 vs 40 (3 mice)	1.34899e-06
Ext 2b		ACSF vs SeeDB-Live (C:M=4.2:1.5)		95 vs 76 (3 mice)	0.151649
Ext 2b		ACSF vs SeeDB-Live (C:M=5.2:2.0)		95 vs 65 (3 mice)	0.999221
Ext 2b		ACSF vs SeeDB-Live (C:M=6.2:2.5)		95 vs 64 (3 mice)	0.00703695
Ext 2b		ACSF vs SeeDB-Live (C:M=7.2:3)		95 vs 63 (3 mice)	0.998622
Ext 2b		ACSF vs ACSF (2nd)		95 vs 40 (3 mice)	0.649127
Ext 2c	Line plot	Peak: ACSF vs SeeDB-Live Low NaCl	two-sided Multiple comparisons with Bonferroni correction	31 vs 31 (3 mice)	0.0598	1
Ext 2c		Peak: ACSF vs SeeDB-Live high NaCl			0.1363
Ext 2c		Peak: ACSF vs SeeDB-Live middle NaCl			0.0786
Ext 2d	Line plot	Freq: ACSF vs SeeDB-Live Low NaCl	two-sided Multiple comparisons with Bonferroni correction	31 vs 31 (3 mice)	1	1
Ext 2d		Freq: ACSF vs SeeDB-Live high NaCl			1
Ext 2d		Freq: ACSF vs SeeDB-Live middle NaCl			1
Ext 3a-c	Image, line plot	Control vs SeeDB-Live	NA	1 vs 1	NA	3
Ext 3d,e	Image, line plot	Control vs SeeDB-Live	NA	1 vs 1	NA	3
Ext 3f	Scatter plot	Day 8: Peak of spontaneous activity	two-sided Wilcoxon rank sum test	3 vs 3 (dishes)	0.1	1
Ext 3f		Day 9: Peak of spontaneous activity			1
Ext 3f		Day 10: Peak of spontaneous activity			0.4
Ext 3g	Scatter plot	Day 8: Frequency of spontaneous activity	two-sided Wilcoxon rank sum test	3 vs 3 (dishes)	0.4	1
Ext 3g		Day 9: Frequency of spontaneous activity			0.2
Ext 3g		Day 10: Frequency of spontaneous activity			0.4
Ext 3h	Line plot (mean ± SD)	PBS, SeeDB-Live/PBS, 0.6 M Tartrazine/PBS	NA	3 vs 3 vs 3	NA	1
Ext 3i	Image	PBS, SeeDB-Live/PBS, 0.6 M Tartrazine/PBS	NA	1 vs 1 vs 1	NA	2
Ext 3j	Image	PBS, 0.1 M Tartrazine/ddH2O	NA	1 vs 1 vs 1	NA	1
Ext 3k	Bar plot (mean ± SD)	PBS, SeeDB-Live, 0.6 M Tartrazine, 0.1 M Tartrazine, PEG, Iodixanol, Dextran	NA	3 vs 3 vs 3 vs 3 vs 3 vs 3 vs 3	NA	1
Ext 4a	Line plot (mean ± SD)	Control vs SeeDB-Live	NA	3 vs 3	NA	2
Ext 4c	Image	Control vs SeeDB-Live	NA	1 vs 1	NA	3
Ext 4d	Line plot (mean ± SD)	Control vs SeeDB-Live	NA	3 vs 3	NA	2
Ext 4f	Image	Control vs SeeDB-Live	NA	1 vs 1	NA	2
Ext 4h-j	Image	Control vs SeeDB-Live	NA	1 vs 1	NA	3
Ext 5a-c	Image	Control vs SeeDB-Live	NA	1 vs 1	NA	2
Ext 5d	Image	Control vs SeeDB-Live	NA	2 vs 2	NA	1
Ext 5e	Image	Depth: 30 um vs 60 um	NA	1 vs 1	NA	3
Ext 5f	Image, line plot	1P: Normalized intensity at 50um (Control vs 5% glycerol)	two-sided Wilcoxon signed-rank test	13 vs 13 (3 mice)	0.7354	1
Ext 5f		1P:Normalized intensity at 100um (Control vs 5% glycerol)		32 vs 32 (3 mice)	0.0000
Ext 5f		1P:Normalized intensity at 150um (Control vs 5% glycerol)		26 vs 26 (3 mice)	0.0031
Ext 5g	Image, line plot	2P:Normalized intensity at 50um (Control vs 5% glycerol)	two-sided Wilcoxon signed-rank test	14 vs 14 (3 mice)	0.4263	1
Ext 5g		2P:Normalized intensity at 100um (Control vs 5% glycerol)		33 vs 33 (3 mice)	0.2641
Ext 5g		2P:Normalized intensity at 200um (Control vs 5% glycerol)		15 vs 15 (3 mice)	0.0001
Ext 6b-d	Image, line plot	Control vs SeeDB-Live	NA	1 vs 1	NA	9
Ext 6e	Box plot (median, 25–75th percentiles; whiskers = 1.5×IQR; outliers plotted individually)	AdaptationRatio___: SeeDB-Live vs Control	two-sided Wilcoxon rank-sum test	17 (4 mice) vs 14 (3 mice)	0.211165	3
Ext 6e		Cmembrane_pF_: SeeDB-Live vs Control			0.00932317
Ext 6e		IhSag___: SeeDB-Live vs Control			0.487276
Ext 6e		Rheobase_pA_: SeeDB-Live vs Control			0.983339
Ext 6e		sAPFreq_Hz_: SeeDB-Live vs Control		17 (4 mice) vs 13 (3 mice)	0.419547
Ext 6f	Line plot (mean ± SD)	50pA: SeeDB vs Control	two-sided Wilcoxon rank-sum test	13 vs 13 (2 mice)	0.156632	1
Ext 6f		100pA: SeeDB vs Control			0.407561
Ext 6f		150pA: SeeDB vs Control			0.607277
Ext 6f		200pA: SeeDB vs Control			0.537255
Ext 6f		250pA: SeeDB vs Control			0.624468
Ext 6f		300pA: SeeDB vs Control			0.589813
Ext 6f		350pA: SeeDB vs Control			0.777645
Ext 6f		400pA: SeeDB vs Control			0.662315
Ext 6f		450pA: SeeDB vs Control			0.718784
Ext 6f		500pA: SeeDB vs Control			0.680947
Ext 6g	Box plot (median, 25–75th percentiles; whiskers = 1.5×IQR; outliers plotted individually)	APAmplitude_mV_: SeeDB-Live vs Control	two-sided Wilcoxon rank-sum test	13 vs 13 (2 mice)	0.218409	1
Ext 6g		APThreshold_mV_: SeeDB-Live vs Control			0.0159413
Ext 6g		AdaptationRatio___: SeeDB-Live vs Control			0.681618
Ext 6g		Cmembrane_pF_: SeeDB-Live vs Control			0.123936
Ext 6g		IhSag___: SeeDB-Live vs Control			0.918309
Ext 6g		Rheobase_pA_: SeeDB-Live vs Control			0.344134
Ext 6g		Rinput_Mohm_: SeeDB-Live vs Control			0.281515
Ext 6g		Vrest_mV_: SeeDB-Live vs Control			0.411844
Ext 6g		sAPFreq_Hz_: SeeDB-Live vs Control			0.709427
Ext 6g		sEPSCAmplitudeMean_pA_: SeeDB-Live vs Control			0.572684
Ext 6g		sEPSCFreq_Hz_: SeeDB-Live vs Control			0.151032
Ext 6h-j	Image, line plot	Control vs SeeDB-Live	NA	1 vs 1	NA	3
Ext 6k	Line plot (mean ± SD)	50pA: SeeDB vs Control	two-sided Wilcoxon rank-sum test	12 vs 9 (3 mice)	0.861028	1
Ext 6k		100pA: SeeDB vs Control			0.644985
Ext 6k		150pA: SeeDB vs Control			0.886127
Ext 6k		200pA: SeeDB vs Control			0.8309
Ext 6k		250pA: SeeDB vs Control		11 vs 9 (3 mice)	0.621164
Ext 6k		300pA: SeeDB vs Control			0.568375
Ext 6k		300pA: SeeDB vs Control		8 vs 8 (3 mice)	0.625641
Ext 6k		400pA: SeeDB vs Control			0.741103
Ext 6k		450pA: SeeDB vs Control		7 vs 7 (3 mice)	0.785548
Ext 6k		500pA: SeeDB vs Control			0.710373
Ext 6l	Box plot (median, 25–75th percentiles; whiskers = 1.5×IQR; outliers plotted individually)	APAmplitude_mV_: SeeDB-Live vs Control	two-sided Wilcoxon rank-sum test	12 vs 9 (3 mice)	0.971654	1
Ext 6l		APThreshold_mV_: SeeDB-Live vs Control			0.126281
Ext 6l		AdaptationRatio___: SeeDB-Live vs Control			0.050661
Ext 6l		Cmembrane_pF_: SeeDB-Live vs Control			0.915106
Ext 6l		IhSag___: SeeDB-Live vs Control			0.594032
Ext 6l		Rheobase_pA_: SeeDB-Live vs Control			0.885977
Ext 6l		Rinput_Mohm_: SeeDB-Live vs Control			0.337356
Ext 6l		Vrest_mV_: SeeDB-Live vs Control			0.145152
Ext 6l		sAPFreq_Hz_: SeeDB-Live vs Control			0.318015
Ext 6l		sEPSCAmplitudeMean_pA_: SeeDB-Live vs Control			0.00769863
Ext 6l		sEPSCFreq_Hz_: SeeDB-Live vs Control			0.455545
Ext 6m	Line plot	Peak: Control1 vs Control2	two-sided Multiple comparisons with Bonferroni correction	21 vs 21 (3 mice)	1	1
Ext 6m		Peak: Control1 vs Iodixanol			0.39503
Ext 6m		Peak: Control2 vsIodixanol			0.20149
Ext 6n	Line plot	Freq: Control1 vs Control2	two-sided Multiple comparisons with Bonferroni correction	21 vs 21 (3 mice)	1	1
Ext 6n		Freq: Control1 vs Iodixanol			0.0037803
Ext 6n		Freq: Control2 vs Iodixanol			0.047713
Ext 6o	Image	Control vs Glycerol	NA	1 vs 1	NA	3
Ext 6p	Box plot (median, 25–75th percentiles; whiskers = 1.5×IQR; outliers plotted individually)	Mean ΔF/F_0(%) (Control vs Glycerol)	two-sided Wilcoxon rank-sum test	24 vs 33 (3 mice)	0.0000	1
Ext 6q	Box plot (median, 25–75th percentiles; whiskers = 1.5×IQR; outliers plotted individually)	Frequency (Hz) (Control vs Glycerol)	two-sided Wilcoxon rank-sum test	24 vs 33 (3 mice)	0.0000	1
Ext 7a	Image	Control vs SeeDB-Live	NA	1 vs 1	NA	2
Ext 7b	Image	Control vs SeeDB-Live	NA	1 vs 1	NA	3
Ext 7d	Line plot	ACSF: untreated vs treated	two-sided Wilcoxon signed-rank test	3 vs 3 (3 mice)	0.5	1
Ext 7d		SeeDB-Live: untreated vs treated			0.75
Ext 7e	Box plot (median, 25–75th percentiles; whiskers = 1.5×IQR; outliers plotted individually)	Treated/untreated ratio: ACSF vs SeeDB-Live	two-sided Wilcoxon rank-sum test	3 vs 3 (3 mice)	1	1
Ext 7f	Image	ACSF vs SeeDB-Live	NA	1 vs 1	NA	9
Ext 7g	Box plot (median, 25–75th percentiles; whiskers = 1.5×IQR; outliers plotted individually)	Soma volume (um^3): ACSF untreated vs ACSF treated	two-sided Tukey-Kramer multiple comparison	24 vs 21 (3 mice)	0.1450	1
Ext 7g		Soma volume (um^3): ACSF untreated vs SeeDB-Live untreated		24 vs 19 (3 mice)	0.1280
Ext 7g		Soma volume (um^3): ACSF untreated vs SeeDB-Live treated		24 vs 22 (3 mice)	0.8111
Ext 7g		Soma volume (um^3): ACSF treated vs SeeDB-Live untreated		21 vs 19 (3 mice)	0.0002
Ext 7g		Soma volume (um^3): ACSF treated vs SeeDB-Live treated		21 vs 22 (3 mice)	0.0172
Ext 7g		Soma volume (um^3): SeeDB-Live untreated vs SeeDB-Live treated		19 vs 22 (3 mice)	0.5608
Ext 7g		Roundness: ACSF untreated vs ACSF treated		24 vs 21 (3 mice)	0.3829
Ext 7g		Roundness: ACSF untreated vs SeeDB-Live untreated		24 vs 19 (3 mice)	0.7232
Ext 7g		Roundness: ACSF untreated vs SeeDB-Live treated		24 vs 22 (3 mice)	0.1468
Ext 7g		Roundness: ACSF treated vs SeeDB-Live untreated		21 vs 19 (3 mice)	0.9614
Ext 7g		Roundness: ACSF treated vs SeeDB-Live treated		21 vs 22 (3 mice)	0.9611
Ext 7g		Roundness: SeeDB-Live untreated vs SeeDB-Live treated		19 vs 22 (3 mice)	0.7646
Ext 7g		Branch number: ACSF untreated vs ACSF treated		24 vs 21 (3 mice)	0.2872
Ext 7g		Branch number: ACSF untreated vs SeeDB-Live untreated		24 vs 19 (3 mice)	0.9824
Ext 7g		Branch number: ACSF untreated vs SeeDB-Live treated		24 vs 22 (3 mice)	0.9082
Ext 7g		Branch number: ACSF treated vs SeeDB-Live untreated		21 vs 19 (3 mice)	0.1759
Ext 7g		Branch number: ACSF treated vs SeeDB-Live treated		21 vs 22 (3 mice)	0.6981
Ext 7g		Branch number: SeeDB-Live untreated vs SeeDB-Live treated		19 vs 22 (3 mice)	0.7511
Ext 7g		Max branch length (um): ACSF untreated vs ACSF treated		24 vs 21 (3 mice)	1.0000
Ext 7g		Max branch length (um): ACSF untreated vs SeeDB-Live untreated		24 vs 19 (3 mice)	0.9998
Ext 7g		Max branch length (um): ACSF untreated vs SeeDB-Live treated		24 vs 22 (3 mice)	0.0991
Ext 7g		Max branch length (um): ACSF treated vs SeeDB-Live untreated		21 vs 19 (3 mice)	0.9997
Ext 7g		Max branch length (um): ACSF treated vs SeeDB-Live treated		21 vs 22 (3 mice)	0.1154
Ext 7g		Max branch length (um): SeeDB-Live untreated vs SeeDB-Live treated		19 vs 22 (3 mice)	0.1605
Ext 7g		Total branch length (um): ACSF untreated vs ACSF treated		24 vs 21 (3 mice)	0.9658
Ext 7g		Total branch length (um): ACSF untreated vs SeeDB-Live untreated		24 vs 19 (3 mice)	0.2914
Ext 7g		Total branch length (um): ACSF untreated vs SeeDB-Live treated		24 vs 22 (3 mice)	0.2490
Ext 7g		Total branch length (um): ACSF treated vs SeeDB-Live untreated		21 vs 19 (3 mice)	0.5840
Ext 7g		Total branch length (um): ACSF treated vs SeeDB-Live treated		21 vs 22 (3 mice)	0.5421
Ext 7g		Total branch length (um): SeeDB-Live untreated vs SeeDB-Live treated		19 vs 22 (3 mice)	1.0000
Ext 7h	Scatter plot (mean ± SD)	Control (Treated) vs Control (Untreated)	two-sided Tukey-Kramer multiple comparison	3 vs 3 (3 mice)	0.0068994	1
Ext 7h		SeeDB-Live (Untreated) vs Control (Untreated)			0.991109
Ext 7h		SeeDB-Live (Treated) vs Control (Untreated)			0.346076
Ext 7h		SeeDB-Live (Untreated) vs Control (Treated)			0.0048302
Ext 7h		SeeDB-Live (Treated) vs Control (Treated)			0.0774249
Ext 7h		SeeDB-Live (Treated) vs SeeDB-Live (Untreated)			0.240442
Ext 7i	Scatter plot (mean ± SD)	Control (Treated) vs Control (Untreated)	two-sided Tukey-Kramer multiple comparison	3 vs 3 (3 mice)	0.0373036	1
Ext 7i		SeeDB-Live (Untreated) vs Control (Untreated)			0.982211
Ext 7i		SeeDB-Live (Treated) vs Control (Untreated)			0.992164
Ext 7i		SeeDB-Live (Untreated) vs Control (Treated)			0.0225393
Ext 7i		SeeDB-Live (Treated) vs Control (Treated)			0.0548688
Ext 7i		SeeDB-Live (Treated) vs SeeDB-Live (Untreated)			0.916134
Ext 7j	Scatter plot (mean ± SD)	Control (Treated) vs Control (Untreated)	two-sided Tukey-Kramer multiple comparison	3 vs 3 (3 mice)	0.987887	1
Ext 7j		SeeDB-Live (Untreated) vs Control (Untreated)			0.132666
Ext 7j		SeeDB-Live (Treated) vs Control (Untreated)			0.10109
Ext 7j		SeeDB-Live (Untreated) vs Control (Treated)			0.205512
Ext 7j		SeeDB-Live (Treated) vs Control (Treated)			0.157819
Ext 7j		SeeDB-Live (Treated) vs SeeDB-Live (Untreated)			0.997193
Ext 7k	Scatter plot (mean ± SD)	Control (Treated) vs Control (Untreated)	two-sided Tukey-Kramer multiple comparison	3 vs 3 (3 mice)	1	1
Ext 7k		SeeDB-Live (Untreated) vs Control (Untreated)			1
Ext 7k		SeeDB-Live (Treated) vs Control (Untreated)			1
Ext 7k		SeeDB-Live (Untreated) vs Control (Treated)			1
Ext 7k		SeeDB-Live (Treated) vs Control (Treated)			1
Ext 7k		SeeDB-Live (Treated) vs SeeDB-Live (Untreated)			1
Ext 7l	Images	Untreated vs Treated	NA	1 vs 1 (1 mouse)	NA	3
Ext 8b	Images	Control vs SeeDB-Live	NA	1 vs 1	NA	2
Ext 8c	Line plot (mean ± SD)	Control vs SeeDB-Live	NA	16 vs16	NA	2
Ext 8d	Line plot (mean ± SD)	Control vs SeeDB-Live	NA	16 vs 16	NA	2
Ext 8e	Scatter plot	θ preference (°): Control vs SeeDB-Live	two-sided Wilcoxon signed-rank test	58 vs 58 (2 mice)	0.3358	1
Ext 8e		Max ΔF/F0 (%): Control vs SeeDB-Live		45 vs 45 (2 mice)	0.9907
Ext 8e		OSI: Control vs SeeDB-Live		53 vs 53 (2 mice)	0.6229
Ext 8e		Sigma (°): Control vs SeeDB-Live		58 vs 58 (2 mice)	0.7628
Ext 8f-i	Image, line plot	NA	NA	1	NA	1
Ext 9a-c	Image, line plot	NA	NA	1	NA	2
Ext 9d-f	Image, line plot	NA	NA	1	NA	2
Ext 9g-i	Image, line plot	NA	NA	1	NA	1
Ext 10a-d	Image, line plot	NA	NA	1	NA	2
