# Supplementary material for: Isotonic and minimally invasive optical clearing media for live cell imaging ex vivo and in vivo
Source: Nat Methods. 2026 Mar 12;23(4):839–53. doi: 10.1038/s41592-026-03023-y (PMC13076227; doi:10.1038/s41592-026-03023-y)
Supplement: Supplementary file 24 — Comparison with other in vivo clearing methods18,20,27,28,78–81. The live tissue-clearing agents should be isotonic and minimally invasive to live cells. We compared SeeDB-Live and other clearing agents tested in vivo based on several key factors required for live cell clearing. Transparency of live cells was evaluated based on the transmittance of HeLa cell suspension (4 × 106 cells per ml) at 600 nm. +++, >40% transmittance; ++, >20% transmittance; +, 0–20%; −, not measured. [file 41592_2026_3023_MOESM24_ESM.xlsx]

## Sheet: Sheet1
RI reagent	Transparency of live cells	Membrane permeable	Refractive index	Osmolality (mOsm/kg)	physiological ionic conditions	Ca2+ responses in cultured cells	Cell growth in cultured cells	Functional imaging in tissues	Applications	Reference
15-17% w/v BSA (SeeDB-Live)	+++	NO	1.363-1.366	280-340	YES	YES	YES	YES	live cells	This study
20% w/v Ficoll70	+++	NO	1.363-1.366	280-320	YES	YES	Suboptimal	Suboptimal	live cells	This study
6% w/v PEG10K	+	NO	1.343	330-340	YES	NO	NO	-	live cells	Franzesi et al., 2024
4% w/v Dextran	+	NO	1.34	290-300	YES	-	-	YES	live cells	Franzesi et al., 2024
6.2% w/v Iodixanol	+	NO	1.344	320-335	YES	YES	-	YES	live cells	Franzesi et al., 2024
20% w/v Iodixanol	+++	NO	1.363-1.365	280-300	YES	YES	Suboptimal	NO	live cells	Boothe et al., 2017
0.6 M Tartrazine	++	NO	1.42	1743	NO	NO	NO	NO	Skin	Ou et al., 2024
38% w/w Ampyrone	-	NO	1.43	846	NO	NO	NO	NO	Skin	Keck st al., 2025
40% w/v Glucose	-	NO	1.39	3158	NO	NO	NO	NO	Skin etc	Bashkatov et al., 2001
88% v/v Glycerol	-	YES	1.46	>3200	NO	NO	NO	NO	Skin etc	Bashkatov et al., 2000
64.7% w/v Iohexol	-	NO	1.43	465	NO	NO	NO	NO	Skin etc	Sdobnov et al., 2017
100% v/v PEG-400	-	NO	1.47	>3200	NO	NO	NO	NO	Skin	Zhu et al., 2010
